# Supplementary material for: Bipolar Membrane Electrodialysis for Direct Conversion of L-Ornithine Monohydrochloride to L-Ornithine
Source: Int J Mol Sci. 2023 Aug 24;24(17):13174. doi: 10.3390/ijms241713174 (PMC10488261; doi:10.3390/ijms241713174)
Supplement: Supplementary file 1 [file ijms-24-13174-s001.zip]

Archive with 1 entries (1 files):
- ijms-2552923-supplementary.pdf
